# Supplementary material for: Next-generation sequencing shows the genomic features of ovarian clear cell cancer and compares the genetic architectures of high-grade serous ovarian cancer and clear cell carcinoma in ovarian and endometrial tissues
Source: PeerJ. 2023 Jan 26;11:e14653. doi: 10.7717/peerj.14653 (PMC9884475; doi:10.7717/peerj.14653)
Supplement: Table S1 [file peerj-11-14653-s002.xlsx]

## Sheet: sampleid
Suppl Table 1 OCCC Patient clinical and sample information
Samples	Sex	Age of diagnosis	Pathological tissue type	Primary lesions	Clincal stage	Metastatic sites	Therapeutic regimen (time order from left to right)
OCCC_P1	F	47	OCCC	Left	ⅢC	N	Surgery , Chemo(TP,TC)
OCCC_P2	F	50	OCCC	Unknown	ⅢC	PE	Surgery , Chemo(LD,CBP)
OCCC_P3	F	58	OCCC	Unknown	Ⅱ	-	Surgery
OCCC_P4	F	67	OCCC	Left	Ⅳ	N,SC,PE	Surgery , Chemo(Unknown)
OCCC_P5	F	33	OCCC	Right	Ⅳ	PE,SC,	Surgery, Chemo(IP)
OCCC_P6	F	61	OCCC	Unknown	Unknown	Unknown	Unknown
OCCC_P7	F	54	OCCC	right	ⅢC	N	Surgery , Chemo(TC,TP,Gem)
OCCC_P8	F	37	OCCC	Left	ⅢB	PE	Surgery, Chemo(Unknown)
OCCC_P9	F	46	OCCC	Left	ⅠC	-	Surgery , Chemo(EC)
OCCC_P10	F	54	OCCC	Left	Unknown	Unknown	Unknown
OCCC_P11	F	66	OCCC	Unknown	ⅢB	APC	Surgery , Chemo(TP)
OCCC_P12	F	37	OCCC	Unknown	ⅢC	N	Surgery , Chemo(Unknown)
OCCC_P13	F	Unknown	OCCC	Unknown	ⅡA	-	Surgery , Chemo(Unknown)
OCCC_P14	F	54	OCCC	Right	ⅢC	N	Surgery , Chemo(TP)
OCCC_P15	F	45	OCCC	Bilateral	Ⅳ	N,K	Surgery ,Chemo(Unknown)
OCCC_P16	F	63	OCCC	Left	ⅢC	N	Surgery , Chemo(Unknown)
OCCC_P17	F	Unknown	OCCC with SOC	Bilateral	ⅢA	-	Surgery , Chemo(TC)
OCCC_P18	F	Unknown	OCCC	Unknown	ⅢA	-	Surgery ,Chemo(Unknown)
OCCC_P19	F	Unknown	OCCC	Unknown	ⅢC	Unknown	Surgery ,Chemo(Unknown)
OCCC_P20	F	38	OCCC	Left	Ⅳ	IT,APC,PE	Surgery , Chemo(TC)
OCCC_P21	F	Unknown	OCCC	Unknown	Unknown	Unknown	Unknown
OCCC_P22	F	Unknown	OCCC	Unknown	ⅡB	-	Surgery
OCCC_P23	F	Unknown	OCCC(mucous)	Unknown	ⅢA	Unknown	Surgery ,Chemo(Unknown)
OCCC_P24	F	Unknown	OCCC	Unknown	ⅠC	-	Surgery
OCCC_P25	F	52	OCCC	Right	Ⅱ	-	Surgery ,Chemo(Unknown)
OCCC_P26	F	51	OCCC	Unknown	Ⅱ	-	Surgery , Chemo(CP,TP)
OCCC_P27	F	48	OCCC	Unknown	Ⅰ	-	Surgery , Chemo(TP)
OCCC_P28	F	52	OCCC	Unknown	Unknown	Unknown	Unknown
OCCC_P29	F	48	OCCC	Unknown	ⅢA	APC	Surgery , Chemo(TP,IP)
OCCC_P30	F	54	OCCC	Right	Unknown	Unknown	Surgery , Chemo(TP,DP)
OCCC_P31	F	61	OCCC(serous)	Bilateral	Ⅳ	N,IT	Surgery , Chemo(TP)
OCCC_P32	F	54	OCCC	Left	ⅠA	-	Surgery
OCCC_P33	F	62	OCCC	Unknown	Unknown	Unknown	Surgery , Chemo(TC )
OCCC_P34	F	53	OCCC	Unknown	Ⅰ	-	Surgery
F, female; N, node; PE, peritoneum; IT, Intestine; SC, sigmoid colon; B, bladder; APC, abdomen and pelvic cavitym; K, Kidney; OCCC, ovarian clear cell carcinoma; SOC, serous ovarian carcinoma;metastasis; Chem, Chemotherapy;TC,Taxel and Cyclophosphamide; TP,Taxel and cisplatin/carboplatin; CP,cisplatin; LD,Liposomal Doxorubicin;Gem,Gemcitabine;CBP,carboplatin;IP,Irinotecan and cisplatin;EC,Epirubi…
