# Supplementary material for: Next-generation sequencing shows the genomic features of ovarian clear cell cancer and compares the genetic architectures of high-grade serous ovarian cancer and clear cell carcinoma in ovarian and endometrial tissues
Source: PeerJ. 2023 Jan 26;11:e14653. doi: 10.7717/peerj.14653 (PMC9884475; doi:10.7717/peerj.14653)
Supplement: Table S2 [file peerj-11-14653-s003.xlsx]

## Sheet: cnv_gene_freq
The focal somatic copy number variation in OCCC (FRE>=0.5)
CNV type	Gain					Loss
	Gene	SC (N)	FRE	LOC		Gene	SC(N)	FRE	LOC
	GNAS	33	0.97	20q13.32		ATM	33	0.97	11q22.3
	NF1	32	0.94	17q11.2		BRCA2	33	0.97	13q13.1
	ASXL1	31	0.91	20q11.21		FANCM	33	0.97	14q21.2
	TCF7L2	31	0.91	10q25.2		RB1	33	0.97	13q14.2
	TOP1	29	0.85	20q12		FLT3	32	0.94	13q12.2
	CREBBP	28	0.82	16p13.3		ROS1	32	0.94	6q22.1
	NBN	28	0.82	8q21.3		JAK2	31	0.91	9p24.1
	STAT3	27	0.79	17q21.2		MLL3	31	0.91	7q36.1
	TOP2A	27	0.79	17q21.2		MSH3	31	0.91	5q14.1
	ARID1B	26	0.76	6q25.3		NCOR1	31	0.91	17p11.2
	CDK12	26	0.76	17q12		PDGFRA	31	0.91	4q12
	EP300	26	0.76	22q13.2		PIK3R1	31	0.91	5q13.1
	ERBB2	26	0.76	17q12		RAD50	31	0.91	5q31.1
	EXT1	26	0.76	8q24.11		RICTOR	31	0.91	5p13.1
	MDM2	26	0.76	12q15		SERPINB3	31	0.91	18q21.33
	MLL	26	0.76	11q23.3		ATR	30	0.88	3q23
	RUNX1	26	0.76	21q22.12		ATRX	30	0.88	Xq21.1
	SETD2	26	0.76	3p21.31		FLT1	30	0.88	13q12.3
	DAXX	25	0.74	6p21.32		LRP1B	30	0.88	2q22.2
	MLL3	25	0.74	7q36.1		PMS1	30	0.88	2q32.2
	RAC1	25	0.74	7p22.1		PMS2	30	0.88	7p22.1
	ARID1A	24	0.71	1p36.11		APC	29	0.85	5q22.2
	BRAF	24	0.71	7q34		CBL	29	0.85	11q23.3
	EGFR	24	0.71	7p11.2		CDH1	29	0.85	16q22.1
	ERBB3	24	0.71	12q13.2		CREBBP	29	0.85	16p13.3
	FANCA	24	0.71	16q24.3		CYLD	29	0.85	16q12.1
	MITF	24	0.71	3p13		FANCD2	29	0.85	3p25.3
	NOTCH2	24	0.71	1p12		GRIN2A	29	0.85	16p13.2
	AXL	23	0.68	19q13.2		MAP3K1	29	0.85	5q11.2
	BRCA1	23	0.68	17q21.31		SERPINB4	29	0.85	18q21.33
	KDM5A	23	0.68	12p13.33		SETD2	29	0.85	3p21.31
	MCL1	23	0.68	1q21.3		BARD1	28	0.82	2q35
	MTOR	23	0.68	1p36.22		EPHB6	28	0.82	7q34
	NPM1	23	0.68	5q35.1		FAT1	28	0.82	4q35.2
	RPTOR	23	0.68	17q25.3		FAT2	28	0.82	5q33.1
	SDHA	23	0.68	5p15.33		GALNT12	28	0.82	9q22.33
	SUFU	23	0.68	10q24.32		MAP2K4	28	0.82	17p12
	U2AF1	23	0.68	21q22.3		MLL	28	0.82	11q23.3
	ACVR1B	22	0.65	12q13.13		PTCH1	28	0.82	9q22.32
	BRD4	22	0.65	19p13.12		RINT1	28	0.82	7q22.3
	CBFB	22	0.65	16q22.1		TET2	28	0.82	4q24
	EPCAM	22	0.65	2p21		TMPRSS2	28	0.82	21q22.3
	IGF1R	22	0.65	15q26.3		ARID1B	27	0.79	6q25.3
	MLL2	22	0.65	12q13.12		BCOR	27	0.79	Xp11.4
	PRKAR1A	22	0.65	17q24.2		CUL3	27	0.79	2q36.2
	RBM10	22	0.65	Xp11.23		ERBB4	27	0.79	2q34
	TSC2	22	0.65	16p13.3		FANCC	27	0.79	9q22.32
	CUL3	21	0.62	2q36.2		IFNGR1	27	0.79	6q23.3
	DNMT3A	21	0.62	2p23.3		MRE11A	27	0.79	11q21
	EPAS1	21	0.62	2p21		NOTCH2	27	0.79	1p12
	FH	21	0.62	1q43		SF3B1	27	0.79	2q33.1
	RICTOR	21	0.62	5p13.1		WT1	27	0.79	11p13
	RNF43	21	0.62	17q22		BLM	26	0.76	15q26.1
	ARID2	20	0.59	12q12		DICER1	26	0.76	14q32.13
	ATR	20	0.59	3q23		FAM123B	26	0.76	Xq11.2
	CIC	20	0.59	19q13.2		HGF	26	0.76	7q21.11
	EPHA2	20	0.59	1p36.13		INPP4B	26	0.76	4q31.21
	ERCC1	20	0.59	19q13.32		KDR	26	0.76	4q12
	ERG	20	0.59	21q22.2		MLL2	26	0.76	12q13.12
	HDAC1	20	0.59	1p35.1		MSH2	26	0.76	2p21
	IRS2	20	0.59	13q34		MYCN	26	0.76	2p24.3
	JAK3	20	0.59	19p13.11		NSD1	26	0.76	5q35.2
	LRP1B	20	0.59	2q22.2		PALB2	26	0.76	16p12.2
	MAP2K2	20	0.59	19p13.3		PTPRD	26	0.76	9p24.1
	MAPK1	20	0.59	22q11.22		SYK	26	0.76	9q22.2
	MLH1	20	0.59	3p22.2		TOP2A	26	0.76	17q21.2
	MSH3	20	0.59	5q14.1		XPO1	26	0.76	2p15
	NF2	20	0.59	22q12.2		CHEK1	25	0.74	11q24.2
	NSD1	20	0.59	5q35.2		CTNNB1	25	0.74	3p22.1
	PMS2	20	0.59	7p22.1		EPHA5	25	0.74	4q13.1
	PTPN11	20	0.59	12q24.13		ERCC5	25	0.74	13q33.1
	SMARCA4	20	0.59	19p13.2		KIT	25	0.74	4q12
	AKT2	19	0.56	19q13.2		MED12	25	0.74	Xq13.1
	ATRX	19	0.56	Xq21.1		MSH6	25	0.74	2p16.3
	AURKA	19	0.56	20q13.2		NTRK2	25	0.74	9q21.33
	CBL	19	0.56	11q23.3		PIK3CB	25	0.74	3q22.3
	CCNE1	19	0.56	19q12		SMAD4	25	0.74	18q21.2
	FANCE	19	0.56	6p21.31		STAG2	25	0.74	Xq25
	GALNT12	19	0.56	9q22.33		ALK	24	0.71	2p23.1
	MAP2K1	19	0.56	15q22.31		AR	24	0.71	Xq12
	MAX	19	0.56	14q23.3		ARID2	24	0.71	12q12
	MPL	19	0.56	1p34.2		CASP8	24	0.71	2q33.1
	MYC	19	0.56	8q24.21		CDC73	24	0.71	1q31.2
	RAD51B	19	0.56	14q24.1		CDK8	24	0.71	13q12.13
	RB1	19	0.56	13q14.2		EXT2	24	0.71	11p11.2
	SMARCB1	19	0.56	22q11.23		FAM175A	24	0.71	4q21.23
	SRC	19	0.56	20q11.23		FBXW7	24	0.71	4q31.3
	VEGFA	19	0.56	6p21.1		FH	24	0.71	1q43
	BCL2L1	18	0.53	20q11.21		KDM6A	24	0.71	Xp11.3
	CHEK2	18	0.53	22q12.1		MLH1	24	0.71	3p22.2
	FANCD2	18	0.53	3p25.3		MLH3	24	0.71	14q24.3
	FOXP1	18	0.53	3p13		NF1	24	0.71	17q11.2
	IL7R	18	0.53	5p13.2		PBRM1	24	0.71	3p21.1
	IRF2	18	0.53	4q35.1		PIK3CG	24	0.71	7q22.3
	MAF	18	0.53	16q23.2		POT1	24	0.71	7q31.33
	MED12	18	0.53	Xq13.1		RAD51B	24	0.71	14q24.1
	NFE2L2	18	0.53	2q31.2		SLX4	24	0.71	16p13.3
	PALB2	18	0.53	16p12.2		TP53	24	0.71	17p13.1
	PARK2	18	0.53	6q26		ABL1	23	0.68	9q34.12
	PIK3CB	18	0.53	3q22.3		ARID1A	23	0.68	1p36.11
	PIK3R2	18	0.53	19p13.11		C11orf30	23	0.68	11q13.5
	PPP2R1A	18	0.53	19q13.41		CHEK2	23	0.68	22q12.1
	RAD51C	18	0.53	17q22		CTCF	23	0.68	16q22.1
	RARA	18	0.53	17q21.2		EGFR	23	0.68	7p11.2
	SDHAF2	18	0.53	11q12.2		EPCAM	23	0.68	2p21
	AXIN2	17	0.5	17q24.1		FGFR1	23	0.68	8p11.23
	C11orf30	17	0.5	11q13.5		FGFR2	23	0.68	10q26.13
	CDK4	17	0.5	12q14.1		GNAQ	23	0.68	9q21.2
	CDKN1A	17	0.5	6p21.2		IRS2	23	0.68	13q34
	EIF1AX	17	0.5	Xp22.12		PIK3CA	23	0.68	3q26.32
	FLT3	17	0.5	13q12.2		PTCH2	23	0.68	1p34.1
	FLT4	17	0.5	5q35.3		TSHR	23	0.68	14q31.1
	FOXL2	17	0.5	3q22.3		BRAF	22	0.65	7q34
	JAK1	17	0.5	1p31.3		BRCA1	22	0.65	17q21.31
	KDM5C	17	0.5	Xp11.22		BTK	22	0.65	Xq22.1
	MAP2K4	17	0.5	17p12		EP300	22	0.65	22q13.2
	NFKBIA	17	0.5	14q13.2		FANCA	22	0.65	16q24.3
	PDK1	17	0.5	2q31.1		FLCN	22	0.65	17p11.2
	POLD1	17	0.5	19q13.33		KDM5A	22	0.65	12p13.33
	PTCH1	17	0.5	9q22.32		MTOR	22	0.65	1p36.22
	SDHC	17	0.5	1q23.3		NOTCH3	22	0.65	19p13.12
	SPOP	17	0.5	17q21.33		NTRK3	22	0.65	15q25.3
	TBX3	17	0.5	12q24.21		SMAD2	22	0.65	18q21.1
						WRN	22	0.65	8p12
						BRD4	21	0.62	19p13.12
						BRIP1	21	0.62	17q23.2
						CD274	21	0.62	9p24.1
						CTNNA1	21	0.62	5q31.2
						EPHA3	21	0.62	3p11.1
						EZH2	21	0.62	7q36.1
						FUBP1	21	0.62	1p31.1
						IDH1	21	0.62	2q34
						KDM5C	21	0.62	Xp11.22
						MUTYH	21	0.62	1p34.1
						PDCD1LG2	21	0.62	9p24.1
						POLE	21	0.62	12q24.33
						RAD51C	21	0.62	17q22
						RBM10	21	0.62	Xp11.23
						RET	21	0.62	10q11.21
						TNFAIP3	21	0.62	6q23.3
						TSC1	21	0.62	9q34.13
						BMPR1A	20	0.59	10q23.2
						CDK6	20	0.59	7q21.2
						ERCC4	20	0.59	16p13.12
						FGFR4	20	0.59	5q35.2
						GNA11	20	0.59	19p13.3
						IGF1R	20	0.59	15q26.3
						MDM2	20	0.59	12q15
						MET	20	0.59	7q31.2
						MS4A1	20	0.59	11q12.2
						RAF1	20	0.59	3p25.2
						SMARCA4	20	0.59	19p13.2
						STK11	20	0.59	19p13.3
						AKT3	19	0.56	1q44
						AXIN1	19	0.56	16p13.3
						DOT1L	19	0.56	19p13.3
						ESR1	19	0.56	6q25.1
						IL7R	19	0.56	5p13.2
						JAK3	19	0.56	19p13.11
						KRAS	19	0.56	12p12.1
						MST1R	19	0.56	3p21.31
						NOTCH1	19	0.56	9q34.3
						RAD51	19	0.56	15q15.1
						AXIN2	18	0.53	17q24.1
						FAS	18	0.53	10q23.31
						GRM3	18	0.53	7q21.11
						JAK1	18	0.53	1p31.3
						PDK1	18	0.53	2q31.1
						PIK3R2	18	0.53	19p13.11
						SDHA	18	0.53	5p15.33
						SMO	18	0.53	7q32.1
						TGFBR2	18	0.53	3p24.1
						XRCC2	18	0.53	7q36.1
						ARAF	17	0.5	Xp11.23
						ASXL1	17	0.5	20q11.21
						AURKA	17	0.5	20q13.2
						BAP1	17	0.5	3p21.1
						CARD11	17	0.5	7p22.2
						CDK12	17	0.5	17q12
						ERCC3	17	0.5	2q14.3
						FANCF	17	0.5	11p14.3
						FANCG	17	0.5	9p13.3
						FLT4	17	0.5	5q35.3
						KEAP1	17	0.5	19p13.2
						MAP2K1	17	0.5	15q22.31
						MEF2B	17	0.5	19p13.11
						NFE2L2	17	0.5	2q31.2
						PTEN	17	0.5	10q23.31
						PTPN11	17	0.5	12q24.13
SC, sample counts; FRE, frequency; LOC, location; N, number
